# Supplementary material for: Octanoate Alleviates Dietary Soybean Oil-Induced Intestinal Physical Barrier Damage, Oxidative Stress, Inflammatory Response and Microbial Dysbiosis in Large Yellow Croaker (Larimichthys Crocea)
Source: Front Immunol. 2022 Jun 29;13:892901. doi: 10.3389/fimmu.2022.892901 (PMC9277137; doi:10.3389/fimmu.2022.892901)
Supplement: Supplementary Table 1 — Formulation and chemical proximate analysis of the experimental diets (% dry weight) a All ingredients were purchased from Great Seven Biotechnology Co., Ltd, China. b White fish meal (dry mater, %): 74% crude protein and 12.6% crude lipid; Krill meal (dry mater, %): 53.18% crude protein and 13% crude lipid; Bean meal (dry mater, %): 50.08% crude protein and 0.35% crude lipid; High-gluten flour (dry mater, %): 21.2% crude protein and 0.34% crude lipid. c The mixture of mineral and vitamin, antioxidant, attractant mixture, and mildew preventive according to (19). [file Table_1.xlsx]

## Sheet: Table S1
	Ingredientsa	Group
		FO	SO	S1	S2	S3	S4
	White fish mealb	32	32	32	32	32	32
	Krill mealb	1	1	1	1	1	1
	Bean mealb	25	25	25	25	25	25
	High-gluten flourb	27.26	27.26	27.26	27.26	27.26	27.26
	Fish oil	7	0	0	0	0	0
	Soybean oil	0	7	7	7	7	7
	Soybean lecithin	2	2	2	2	2	2
	Vitamin and Mineral premixc	1	1	1	1	1	1
	Ascorbyl polyphosphate	0.05	0.05	0.05	0.05	0.05	0.05
	Monocalcium phosphate	2	2	2	2	2	2
	Antioxidantc	0.05	0.05	0.05	0.05	0.05	0.05
	Choline choride	0.2	0.2	0.2	0.2	0.2	0.2
	Attractant mixturec	0.5	0.5	0.5	0.5	0.5	0.5
	Mildew preventive c	0.05	0.05	0.05	0.05	0.05	0.05
	Microcrystalline Cellulose	1.89	1.89	1.82	1.68	1.26	0
	Sodium OCT	0	0	0.07	0.21	0.63	1.89
	Total	100	100	100	100	100	100
	Proximate analysis (dry matter %)
	Crude protein	44.81	44.94	45.24	44.97	45.33	44.77
	Crude lipid	12.41	12.66	12.53	12.63	12.21	12.84

## Sheet: Sheet1
		成分a	分组
			FO	SO	S1	S2	S3	S4
		白鱼粉b	32	32	32	32	32	32
		磷虾粉b	1	1	1	1	1	1
		去皮豆粕b	25	25	25	25	25	25
		高筋面粉b	27.26	27.26	27.26	27.26	27.26	27.26
		鱼油	7	0	0	0	0	0
		豆油	0	7	7	7	7	7
		大豆卵磷脂	2	2	2	2	2	2
		矿物质维生素预混料c	1	1	1	1	1	1
		抗坏血酸多聚磷酸酯	0.05	0.05	0.05	0.05	0.05	0.05
		磷酸二氢钙	2	2	2	2	2	2
		抗氧化剂c	0.05	0.05	0.05	0.05	0.05	0.05
		氯化胆碱	0.2	0.2	0.2	0.2	0.2	0.2
		诱食剂c	0.5	0.5	0.5	0.5	0.5	0.5
		防霉剂c	0.05	0.05	0.05	0.05	0.05	0.05
		微晶纤维素	1.89	1.89	1.82	1.68	1.26	0
		辛酸钠	0	0	0.07	0.21	0.63	1.89
		总计	100	100	100	100	100	100
		饲料成分分析 (干物质 %)
		粗蛋白	44.81	44.94	45.24	44.97	45.33	44.77
		粗脂肪	12.41	12.66	12.53	12.63	12.21	12.84
