# Supplementary material for: Octanoate Alleviates Dietary Soybean Oil-Induced Intestinal Physical Barrier Damage, Oxidative Stress, Inflammatory Response and Microbial Dysbiosis in Large Yellow Croaker (Larimichthys Crocea)
Source: Front Immunol. 2022 Jun 29;13:892901. doi: 10.3389/fimmu.2022.892901 (PMC9277137; doi:10.3389/fimmu.2022.892901)
Supplement: Supplementary Table 2 — Fatty acid profiles of the experimental diets (% total fatty acids) a SFAs, saturated fatty acids; MUFAs, monounsaturated fatty acids; PUFAs, polyunsaturated fatty acids; n-3/n-6 PUFA, the ratio of n-3 PUFA to n-6 PUFA. b Other FAs, some fatty acids of which the contents are minor trace amount or not detected, such as C22: 0, C24: 0, C14: 1n-6, C20: 2n-6, C20:3n-6, were not listed in the table. c Total FAs, all fatty acids in diets. d ND, Not found in samples. [file Table_2.xlsx]

## Sheet: Table S2
		Fatty acids (% total fatty acids)	Diets
			FO	SO	S1	S2	S3	S4
		C8:0	NDd	ND	ND	0.45	1.2	3.97
		C14:0	7.34	1.58	1.64	1.54	1.56	1.52
		C16:0	45.32	32.69	32.56	32.64	32.55	32.54
		C18:0	5.97	6.39	6.36	6.33	6.34	6.29
		C20:0	0.5	0.36	0.34	0.31	0.3	0.31
		∑SFAsa	59.13	41.02	41.04	41.27	41.95	44.63
		C16:1n-7	2.62	0.07	0.07	0.07	0.06	0.06
		C18:1n-9	0.18	17.04	17.01	16.95	17	16.93
		C20:1n-9	3.28	0.45	0.38	0.33	0.35	0.36
		C22:1n-9	5.88	0.31	0.19	0.18	0.2	0.17
		∑MUFAsa	11.96	17.87	17.65	17.53	17.61	17.52
		C18:2n-6	11.92	32.38	32.4	32.41	32.42	32.39
		C20:4n-6	0.34	0.11	0.11	0.1	0.1	0.1
		∑n-6PUFAsa	12.26	32.49	32.51	32.51	32.52	32.49
		C18:3n-3	1.5	0.03	0.03	0.02	0.03	0.02
		C20:5n-3(EPA)	4.01	1.12	1.1	1.09	1.19	1.14
		C22:6n-3(DHA)	7.68	0.39	0.36	0.37	0.36	0.35
		∑n-3PUFAsa	13.19	1.54	1.49	1.48	1.58	1.51
		n-3/n-6PUFAa	1.08	0.05	0.05	0.05	0.05	0.05
		Other FAsb	3.46	7.08	7.31	7.21	6.34	3.85
		Total FAsc	100	100	100	100	100	100
