# Supplementary material for: Octanoate Alleviates Dietary Soybean Oil-Induced Intestinal Physical Barrier Damage, Oxidative Stress, Inflammatory Response and Microbial Dysbiosis in Large Yellow Croaker (Larimichthys Crocea)
Source: Front Immunol. 2022 Jun 29;13:892901. doi: 10.3389/fimmu.2022.892901 (PMC9277137; doi:10.3389/fimmu.2022.892901)
Supplement: Supplementary Table 3 — Sequences of the RT-qPCR primers used in this study. ZO-1: Zonula Occludens-1; ZO-2: Zonula Occludens-2; CAT: catalase; Nrf2: nuclear factor erythroid 2-related factor; SOD: superoxide dismutase; IL-1β: interleukin-1β; IL-6: interleukin-6; IL-8: interleukin-8; TNF-α: tumour necrosis factor α; IFN-γ: interferon γ; iNOS: inducible nitric oxide synthase; MHC: major histocompatibility complex; Arg1: arginase 1; IL-10: interleukin-10; CD68: cluster of differentiation 68; CD209: cluster of differentiation 209; MRC1: macrophage mannose receptor 1;TLR: toll-like receptor; MyD88: myeloid differentiation factor 88. [file Table_3.xlsx]

## Sheet: Table S3
		Target gene	Forward 5'-3'	Revers 5'-3'
		β-actin	GACCTGACAGACTACCTCATG	AGTTGAAGGTGGTCTCGTGGA
		ZO-1	TGTCAAGTCCCGCAAAAATG	CAACTTGCCCTTTGACCTCT
		ZO-2	ACCCGACCTGTTTGTTATTG	ATGCCGTGCTTGCTGTC
		Occludin	AGGCTACGGCAACAGTTATG	GTGGGTCCACAAAGCAGTAA
		Claudin-11	ACCTCCGCCATCAAGCA	TGGGACAAAGAGCCACATC
		CAT	CTTCATCAGGGACGCTCTACT	ATGGCATAATCTGGGTTGGT
		Nrf2	GATGGAAATGGAGGTGATGC	CATGTTCTTTCTGTCGGTGG
		SOD1	GCGGGACCGTGTTCTTTGAG	GCTACCAGCGTTGCCAGTCTTT
		SOD2	GGCACTGGCAAAGGGAGAC	CACAAGCGGCGATACGAAG
		IL-1β	CATAGGGATGGGGACAACGA	AGGGGACGGACACAAGGGTA
		IL-6	CGACACACCCACTATTTACAAC	TCCCATTTTCTGAACTGCCTCT
		IL-8	AATCTTCGTCGCCTCCATTGT	GAGGGATGATCTCCACCTTCG
		TNF-α	ACACCTCTCAGCCACAGGAT	CCGTGTCCCACTCCATAGTT
		IFN-γ	TCAGACCTCCGCACCATCA	GCAACCATTGTAACGCCACTTA
		iNOS	ACTCGTCAATCCGACCCTG	CGCACACTTTGGTCATCAG
		MHC Ⅱ	GGTCATCCCAGGGTAGTTC	CCTTCACCTGCTTCTCCA
		Arg1	AACCACCCGCAGGATTACG	AAACTCACTGGCATCACCTCA
		IL-10	AGTCGGTTACTTTCTGTGGTG	TGTATGACGCAATATGGTCTG
		CD68	GCAGGGCTTCAATCTGACCAA	AGGATGAGCACCAGCAATGTC
		CD209	GATGGGTGTATTTCAGCGGTAG	TGTTGATAATCACCAGGTCTGC
		MRC1	GATGGGGCTTGGAAGACAG	AGGTAGGTAAGGGCACAGGAG
		TLR1	TGTGCCACCGTTTGGATA	TTCAGGGCGAACTTGTCG
		TLR2	TCTGCTGGTGTCAGAGGTCA	GGTGAATCCGCCATAGGA
		TLR3	ACTTAGCCCGTTTGTGGAAG	CCAGGCTTAGTTCACGGAGG
		TLR7	ATGCAATGAGCCAAAGTCT	CATGTGAGTCAATCCCTCC
		TLR9	AACGGAGGTCACAGGAGG	TAGCACCACTGGACAGCAC
		TLR13	CCTCCTGTTTATGGTAGTGTCC	GCTCGTCATGGGTGTTGTAG
		TLR22	TATGCGAGCAGGAAGACC	CAGAAACACCAGGATCAGC
		MyD88	TACGAAGCGACCAATAACCC	ATCAATCAAAGGCCGAAGAT
