# Supplementary material for: Octanoate Alleviates Dietary Soybean Oil-Induced Intestinal Physical Barrier Damage, Oxidative Stress, Inflammatory Response and Microbial Dysbiosis in Large Yellow Croaker (Larimichthys Crocea)
Source: Front Immunol. 2022 Jun 29;13:892901. doi: 10.3389/fimmu.2022.892901 (PMC9277137; doi:10.3389/fimmu.2022.892901)
Supplement: Supplementary Table 4 — Fatty acid profiles (% total fatty acids) in intestinal tissue of large yellow croaker (Larmichthys crocea) fed the experimental diets (Means ± S.E.M) d. a SFAs, saturated fatty acids; MUFAs, monounsaturated fatty acids; PUFAs, polyunsaturated fatty acids; n-3/n-6PUFA, the ratio of n-3 PUFAs to n-6 PUFAs. b Other FAs, some fatty acids of which the contents are minor trace amount or not detected, such as C22: 0, C24: 0, C14: 1n-6, C20: 2n-6, C20:3n-6, were not listed in the table. c Total FAs, all fatty acids in diets. d Data were presented as means ± S.E.M. Means in each row sharing the same superscript letter or absence of superscripts were not significantly different determined by Tukey's test (P ≥ 0.05). S.E.M.: standard error of means. e ND, Not found in samples. [file Table_4.xlsx]

## Sheet: Table S4
			Fatty acids	Groups
			(% total fatty acids)	FO	SO	S1	S2	S3	S4
			C8:0	NDe	ND	ND	ND	ND	ND
			C14:0	1.33±0.06a	0.61±0.00b	0.53±0.02b	0.68±0.05b	0.63±0.01b	0.65±0.00b
			C16:0	35.84±0.61a	26.13±1.22c	29.93±0.45bc	27.82±0.13bc	27.80±0.32bc	27.84±0.15bc
			C18:0	25.43±0.56c	34.53±0.71a	30.67±0.36b	30.62±0.51b	30.34±0.21b	30.79±0.39b
			C20:0	0.56±0.01	0.65±0.07	0.52±0.01	0.51±0.03	0.53±0.02	0.52±0.01
			∑SFAsa	63.16±0.04a	61.92±0.62ab	61.64±0.68abc	59.63±0.4cd	59.30±0.28d	59.80±0.35bcd
			C16:1n-7	0.72±0.04a	0.19±0.01b	0.19±0.00b	0.20±0.01b	0.18±0.01b	0.20±0.01b
			C18:1n-9	0.06±0.00a	0.05±0.00ab	0.04±0.00b	0.05±0.00ab	0.06±0.00a	0.05±0.00a
			C20:1n-9	2.12±0.07a	1.19±0.12b	0.82±0.04b	1.51±0.16b	0.76±0.10b	0.81±0.01b
			C22:1n-9	0.59±0.02a	0.05±0.00b	0.08±0.00b	0.03±0.00b	0.05±0.01b	0.05±0.00b
			∑MUFAsa	3.48±0.14a	1.48±0.14bc	1.12±0.05c	1.79±0.16b	1.04±0.1c	1.11±0.01c
			C18:2n-6	6.28±0.08b	21.74±0.60a	20.75±0.86a	22.55±0.82a	20.95±0.84a	20.54±1.41a
			C20:4n-6	1.45±0.02	1.04±0.03	0.91±0.03	1.08±0.04	0.92±0.02	0.91±0.01
			∑n-6PUFAsa	8.38±0.09b	23.59±0.54a	22.96±0.91a	24.84±0.88a	22.66±0.77a	22.59±1.44a
			C18:3n-3	0.46±0.01b	0.85±0.02a	0.84±0.05a	0.80±0.05a	0.87±0.02a	0.77±0.03a
			C20:5n-3 (EPA)	3.53±0.03a	2.12±0.06b	1.75±0.08c	1.99±0.05bc	2.13±0.02b	2.22±0.09b
			C22:6n-3 (DHA)	17.80±0.16a	8.76±0.73b	9.77±0.95b	10.42±0.46b	9.83±0.39b	9.70±1.03b
			∑n-3PUFAsa	21.79±0.17a	11.72±0.67b	12.37±0.93b	13.21±0.43b	12.83±0.39b	12.70±0.97b
			n-3/n-6PUFAa	2.82±0.03a	0.52±0.03b	0.58±0.06b	0.56±0.04b	0.59±0.04b	0.60±0.08b
			Other FAsb	3.84±0.17ab	2.09±0.23bc	3.20±0.23abc	1.74±0.05c	4.97±0.62a	4.95±0.65a
			Total FAsc	100	100	100	100	100	100
