# Supplementary material for: Octanoate Alleviates Dietary Soybean Oil-Induced Intestinal Physical Barrier Damage, Oxidative Stress, Inflammatory Response and Microbial Dysbiosis in Large Yellow Croaker (Larimichthys Crocea)
Source: Front Immunol. 2022 Jun 29;13:892901. doi: 10.3389/fimmu.2022.892901 (PMC9277137; doi:10.3389/fimmu.2022.892901)
Supplement: Supplementary Table 5 — The list of abbreviations. [file Table_5.xlsx]

## Sheet: abbreviations
	The list of abbreviations
	abbreviation	full name		abbreviation	full name
	Ace index	abundance-based coverage estimator index		MCFAs	medium-chain fatty acids
	ACP	acid phosphatase		MDA	malondialdehyde
	AKP	alkaline phosphatase		MHC	major histocompatibility complex
	Arg1	arginase 1		MRC1	macrophage mannose receptor 1
	BBM	brush border membranes		MT	muscular thickness
	C3	complement 3		MyD88	myeloid differentiation factor 88
	CAT	catalase		Nrf2	nuclear factor erythroid 2-related factor
	CD209	cluster of differentiation 209		OCT	octanoate
	CD68	cluster of differentiation 68		OTUs	operational taxonomic units
	DCFH-DA	dichlorofluorescein diacetate		PBS	phosphate-buffered saline
	DHA	Docosahexaenoic Acid		PCoA	Principal coordinates analysis
	D-Lac	D-lactic acid		POD	peroxidase
	DMEM	Dulbecco’s modified Eagle’s medium		PR	perimeter ratio
	ET-1	endothelin-1		PUFAs	ployunsaturated fatty acids
	FAME	Fatty acid methyl esters		PVDF	polyvinylidene difluoride
	FBS	fetal bovine serum		ROS	reactive oxygen species
	FO	fish oil		SCFAs	short-chain fatty acids
	GAPDH	glyceraldehyde 3-phosphate dehydrogenase		SDS-PAGE	sodium dodecyl sulphate polyacrylamide gel electrophoresis
	GC/MS	Gas chromatograph-Mass spectrometer		SO	soybean oil
	GSH	reduced glutathione		SOD	superoxide dismutase
	H&E staining	hematoxylin and eosin staining		T-AOC	total antioxidant capacity
	IBD	inflammatory bowel disease		TBST	tris-buffered saline with Tween™
	IFN-γ	interferon γ		TJ proteins	tight junction proteins
	IL	interleukin		TLRs	Toll-like receptors
	iNOS	inducible nitric oxide synthase		TNF-α	tumour necrosis factor α
	LA	linoleic acid		VH	villus height
	LAP	leucine-aminopeptidase		ZO-1	zonula occludens-1
	LEfSe	linear discriminant analysis effect size		ZO-2	zonula occludens-2
	LPS	lipase		α-AMS	α-amylase
